# Supplementary material for: What Is the Impact of Antibiotic Resistance Determinants on the Bacterial Death Rate?
Source: Antibiotics (Basel). 2025 Feb 14;14(2):201. doi: 10.3390/antibiotics14020201 (PMC11851504; doi:10.3390/antibiotics14020201)
Supplement: Supplementary file 1 [file antibiotics-14-00201-s001.zip]

Archive with 1 entries (1 files):
- antibiotics-3426571-supplementary.pdf
